# Supplementary material for: Characterization of Volatilized Compounds in Conventional and Organic Vegetable-Source Alternative Meat-Curing Ingredients
Source: Molecules. 2025 Feb 11;30(4):835. doi: 10.3390/molecules30040835 (PMC11858521; doi:10.3390/molecules30040835)
Supplement: Supplementary file 1 [file molecules-30-00835-s001.zip]

Archive with 1 entries (1 files):
- molecules-3455284-supplementary.pdf
